# Supplementary material for: MutS functions as a clamp loader by positioning MutL on the DNA during mismatch repair
Source: Nat Commun. 2022 Oct 3;13:5808. doi: 10.1038/s41467-022-33479-3 (PMC9530208; doi:10.1038/s41467-022-33479-3)
Supplement: Supplementary file 4 — Source data [file 41467_2022_33479_MOESM4_ESM.xlsx]

## Sheet: Figure 1b
Figure 1b
	[NaCL]	MutL	MutL(R266E)	MutL(R-E)
	10mM	20.8.21	22.1.8	20.8.6
	20mM	20.8.21	22.1.8	20.8.19
	30mM	20.7.31	22.1.8	20.8.4
	40mM	20.7.31	22.1.8	20.8.11
	50mM	20.7.29	22.1.8	20.8.13
	60mM	20.8.7	22.1.8	20.8.3

## Sheet: Figure 1c
Figure 1c
	DNA binding frequency
	MutL	10mM	20mM	30mM	40mM	50mM	60mM
	Experiment 1			0.61	0.18	0.04	0
	Experiment 2			0.55	0.17	0	0
	MutL(R266E)	10mM	20mM	30mM	40mM	50mM	60mM
	Experiment 1		0.26	0.17	0	0	0
	Experiment 2		0.16	0.12	0	0	0
	MutL(R-E)	10mM	20mM	30mM	40mM	50mM	60mM
	Experiment 1	0.27	0.06	0.01	0	0	0
	Experiment 2	0.34	0.04	0.03	0	0	0

## Sheet: Figure 1d
Figure 1d	lifetime/s	20mM	30mM	40mM	50mM	60mM
		3	3	3	3	0.5
		3.2	3	3	3	0.5
		3.2	3	3.2	3.4	0.5
		3.2	3.2	3.2	4	0.6
		3.4	3.2	3.2	4	0.6
		3.4	3.2	3.2	4	0.6
		3.6	3.2	3.2	4.2	0.6
		3.6	3.4	3.2	4.6	0.6
		3.6	3.4	3.4	4.8	0.6
		3.8	3.4	3.4	4.8	0.6
		3.8	3.4	3.4	5	0.7
		3.8	3.4	3.4	5	0.7
		3.8	3.6	3.4	5.4	0.7
		4	3.6	3.4	5.6	0.7
		4	3.6	3.4	6	0.7
		4.2	3.6	3.4	6.4	0.7
		4.4	3.6	3.4	6.4	0.7
		4.4	3.8	3.6	6.6	0.7
		4.6	3.8	3.6	6.8	0.8
		5	3.8	3.6	7	0.8
		5	3.8	3.6	7.6	0.8
		5	4	3.8	7.6	0.9
		5	4.2	3.8	8.4	0.9
		5.2	4.2	3.8	9.2	0.9
		5.4	4.2	3.8	9.4	1
		5.6	4.4	3.8	9.8	1
		5.8	4.4	4	10	1
		5.8	4.6	4	10.2	1
		6	4.6	4	10.4	1
		6	4.6	4	11.2	1.1
		6.4	4.6	4	12.2	1.1
		6.4	4.8	4.2	13	1.1
		6.8	4.8	4.2	14.4	1.2
		7	4.8	4.2	14.6	1.2
		7	4.8	4.2	15.6	1.2
		7.2	4.8	4.4	21.6	1.3
		7.6	4.8	4.4	26.4	1.3
		7.6	5	4.4	42	1.3
		7.6	5	4.6		1.3
		7.6	5.2	4.6		1.4
		7.6	5.2	4.8		1.5
		9.4	5.2	4.8		2
		9.6	5.2	5		2.2
		10	5.2	5
		10.8	5.2	5
		11	5.6	5.2
		11.6	5.6	5.2
		11.8	5.6	5.2
		11.8	5.6	5.2
		12	5.6	5.2
		12.4	5.8	5.4
		13	5.8	5.4
		13.4	6	5.6
		15.2	6	5.6
		18.2	6	5.6
		19.4	6	5.6
		21.8	6.2	5.8
		22	6.4	5.8
		24	6.4	6
		25	6.4	6.2
		25.8	6.6	6.2
		30.6	6.8	6.2
		34.8	6.8	6.4
		35.2	7	6.4
		36.8	7	6.6
		42.6	7.2	6.6
		43.2	7.2	6.6
		56	7.4	6.8
		67	7.4	7
		97.2	7.4	7
		135.8	7.6	7.2
		138	7.6	7.2
			8	7.2
			8	7.4
			8	7.4
			8.4	7.4
			8.8	7.6
			9.2	7.6
			9.4	7.6
			9.6	7.6
			9.8	8
			10.6	8
			10.6	8.2
			10.8	8.4
			10.8	8.6
			11	8.6
			11	8.6
			11.6	8.8
			12.4	8.8
			12.4	8.8
			12.6	9
			12.6	9.6
			14	9.6
			14	9.8
			14.2	10
			14.4	10.8
			15	11.6
			17.2	12
			17.6	12
			19.2	12.4
			21.6	12.4
			22.4	12.6
			23	12.6
			23.6	13
			25.6	13.6
			26.8	14
			27.2	14.2
			27.2	14.6
			29.6	14.8
			31.4	15
			31.4	16
			31.6	16.2
			31.6	16.8
			32.4	16.8
			35.2	16.8
			36	17.2
			39	18
			43.4	18
			45.2	18.2
			47	19
			60.4	20.2
			61	20.4
			72.2	20.6
				21
				21.2
				21.2
				21.6
				22
				22.8
				22.8
				23.6
				26
				26.2
				29.2
				32
				33
				34
				45.4

## Sheet: Figure 1e
Figure 1e	D(µm2/s-1)	10mM	20mM	30mM
		0.198	0.031	0.177
		0.112	0.097	0.12
		0.037	0.099	0.088
		0.075	0.036	0.171
		0.453	0.057	0.108
		0.116	0.134	0.079
		0.472	0.136	0.248
		0.176	0.129	0.033
		0.132	0.111	0.314
		0.105	0.213	0.067
		0.203	0.134	0.054
		0.189	0.051	0.172
		0.036	0.071	0.13
		0.176	0.092	0.12
		0.22	0.057	0.067
		0.209	0.128	0.153
		0.135	0.074	0.106
		0.087	0.46	0.057
		0.104	0.017	0.121
		0.093	0.063	0.188
		0.036	0.1	0.063
		0.205	0.069	0.089
		0.295	0.174	0.054
		0.188	0.078	0.057
		0.088	0.063	0.227
		0.199	0.068	0.094
		0.323	0.06	0.035
		0.11	0.167	0.147
		0.196	0.16	0.102
		0.166	0.077	0.092
			0.077	0.138
			0.058	0.16
			0.202

## Sheet: Figure 2a
Figure 2a	MutS Position(bp)
	12776.1
	12844.9
	9562.9
	11496.5
	7038.09
	12789.7
	12769.3
	8188.42
	8460.95
	12644.1
	12980.3
	13317.9
	10022.1
	12356.1
	11529.1
	9948.62
	8953.76
	10553.2
	6391.96
	7275
	6750.55
	12821.7
	12699.2
	12726.8
	16003
	11987.2
	12918.2
	12374.5
	10894.5
	12351.5
	7433.58
	11565.5
	10754.3
	12782.9
	8766.99
	7577.39
	8189.24
	8747.93
	8754.05
	13674.6
	2533.54
	8685.31
	11098.7
	11997.4
	10621
	11945.7
	7739.97
	9769.74
	11346.4
	12357.4
	10848.9
	12135.8
	8086.32
	7739.97
	8058.05
	12624.3
	12694.4
	10679.7
	6784.55
	6689.59
	11743.5
	11849
	14854.2
	6635.43
	10814
	7998.11
	12788.9
	10720.5
	9314.3
	13722.2
	13941
	12553.6
	12030.5
	9631.43
	8667.06
	7860.13
	6851.32
	7982.94
	7503.02
	12360.9
	9979.25
	12333.7

## Sheet: Figure 2c
Figure 2c
MutS	-	+	+	+
MutL	+	+	R266E	R-E
Experiment 1	0	0.596	0	0
Experiment 2	0	0.563	0	0
Experiment 3		0.587

## Sheet: Figure 2d
Figure 2d
MutS	-	+	+
ATP	+	-	+
Experiment 1	0.068	0.06	4.2
Experiment 2	0.06	0.1	4.12

## Sheet: Figure 2e
Figure 2e	D(µm2/s-1)	MutS-MutL	MutS-MutL(R-E)
		0.00942	0.00235
		0.00984	0.00426
		0.01515	0.00392
		0.00205	0.00274
		0.00337	0.00208
		0.00349	0.00752
		0.00211	0.00321
		0.00139	0.0039
		0.00131	0.00379
		0.00469	0.00534
		0.00593	0.00382
		0.00234	0.00355
		0.00151	0.00431
		0.00276	0.00272
		0.00269	0.00891
		0.0116	0.00446
		0.00829	0.0068
		0.00414	0.00283
		0.0013	0.00297
		0.0085	0.00273
		0.00715	0.00244
		0.00466	0.0023
		0.00179	0.00216
		0.00251	0.00443
		0.0025	0.00275
		0.00522	0.00067
		0.00603	0.00778
		0.00314	0.00655

## Sheet: Figure 2f
Figure 2f	Time (s)	Donor	Acceptor
	0	2593.49	11657.6
	2	-928.082	9092.49
	4	57.7026	12205.6
	6	873.879	8101.93
	8	-345.729	9863.26
	10	-652.101	10877.9
	12	223.879	10102.2
	14	814.565	11804.8
	16	3609.17	8886.39
	18	-150.631	9405.53
	20	-296.219	10372.8
	22	-710.925	10152.3
	24	552.31	8085.97
	26	-825.14	10476.2
	28	-180.042	9446.66
	30	-191.807	7149.98
	32	1401.33	9232.45
	34	-300.631	7735.53
	36	1288.1	7569.49
	38	-409.944	8636.83
	40	-366.317	11141.1
	42	877.31	11167.7
	44	55.7418	6688.17
	46	-232.494	9726.22
	48	2055.74	9294.45
	50	-382.493	10404.8
	52	328.781	7365.6
	54	-355.043	8312.37
	56	1026.82	8917.19
	58	-776.121	9123.05
	60	-330.533	9541.42
	62	-1103.57	12631.3
	64	1191.53	7665.89
	66	-542.788	9539.36
	68	-1296.71	10154.5
	70	-1407.98	10197.7
	72	2313.09	7710.93
	74	380.742	11004.2
	76	-123.18	8600.91
	78	-297.199	7243.47
	80	-715.827	10780.3
	82	1426.82	8078.54
	84	-1386.41	9065.3
	86	1766.53	6117.9
	88	260.644	9575.39
	90	1307.7	9525.57
	92	-326.611	8692.44
	94	-798.67	8970.25
	96	-1026.12	11492.5
	98	917.016	6785.2
	100	939.565	9580.16
	102	-787.395	9091.02
	104	150.84	6939.98
	106	-1143.28	8941.26
	108	-226.611	7499.56
	110	1841.53	10569.6
	112	-632.984	10565.9
	114	-15.8268	9409.15
	116	-1277.1	10171.8
	118	122.409	8283.94
	120	-478.572	11095.2
	122	163.095	9984.65
	124	-414.356	8151.06
	126	-1005.53	11620
	128	-134.454	10082.1
	130	-1492.3	8873.55
	132	565.056	9839.9
	134	-52.5915	9337.4
	136	-294.258	9657.83
	138	-786.415	8525.22
	140	602.31	10551.3
	142	121.918	7967.33
	144	649.369	6611.57
	146	21.4281	7970.06
	148	259.663	5578.94
	150	821.428	7995.22
	152	-229.552	11073.9
	154	347.899	7298.2
	156	31.7222	11099.3
	158	612.605	13800.6
	160	1223.39	9791.64
	162	1838.1	7753.79
	164	433.683	10817.8
	166	1021.43	9262.9
	168	1387.61	6892.36
	170	-1399.16	9413.33
	172	539.565	11583.5
	174	-864.846	6991.59
	176	-1442.3	7932.02
	178	2960.64	6140.38
	180	238.585	7141.17
	182	642.997	6865.74
	184	-705.533	10588.5
	186	497.408	6744.73
	188	839.565	8759.8
	190	301.82	8984.38
	192	421.428	8508.38
	194	-621.219	9338.57
	196	-288.376	8067.45
	198	496.918	8182.05
	200	350.35	4394
	202	-771.709	10500
	204	-326.611	9887.53
	206	-5.04248	8143.2
	208	-268.278	7150.93
	210	-451.611	9631.81
	212	662.114	8279.23
	214	1303.29	8201.57
	216	-210.925	8574.23
	218	9533.19	5968.85
	220	8878.29	8300.54
	222	9559.66	6536.89
	224	8654.27	6944.93
	226	6148.88	13525.2
	228	7670.94	8092.82
	230	8017.02	9227.53
	232	9379.27	7003.22
	234	8356.72	8380.62
	236	8261.14	8257.3
	238	6402.31	5871.06
	240	8244.47	6594.51
	242	8919.47	6873.26
	244	7625.84	6658.3
	246	7531.72	8472.06
	248	8466.04	5019.03
	250	5086.13	9918.99
	252	10164.1	7762.48
	254	8560.15	8579.28
	256	9874.86	7627.11
	258	9118	12182.8
	260	9667.02	9101.01
	262	8012.6	8193.23
	264	8407.21	7809.13
	266	8841.53	8120.94
	268	6831.23	8057.52
	270	8568.98	6853.27
	272	7100.35	7353.53
	274	8482.21	5811.78
	276	6893	8184.24
	278	7231.72	11351.2
	280	9595.45	7037.68
	282	9164.57	6252.91
	284	7374.86	8282.26
	286	5873.39	6426.5
	288	10112.1	5531.69
	290	-671.219	9842.85
	292	-609.944	7654.92
	294	1445.94	8301.83
	296	351.33	5655.65
	298	1525.84	9739.7
	300	272.409	7102.96
	302	2432.7	8990.31
	304	-118.278	8166.03
	306	1690.06	7902.19
	308	164.075	5832.09
	310	-287.886	7775.73
	312	-1234.45	9067.43
	314	85.1536	7646.07
	316	317.507	9901.21
	318	1325.84	9119.56
	320	-1442.3	5057.02
	322	-303.572	7970.67
	324	-1581.02	9185.22
	326	803.781	8271.76
	328	-118.768	8140.6
	330	832.703	6960.59
	332	-1333.96	10266.1
	334	1026.33	6425.58
	336	-79.0621	10387.5
	338	653.781	9715.97
	340	-147.69	7901.27
	342	1677.8	7376.64
	344	-1312.89	11477.9
	346	-1149.16	10539.5
	348	290.055	8703.38
	350	-449.16	9657.51
	352	1601.82	9782.43
	354	841.526	9716.92
	356	-384.944	11071.7
	358	59.1732	9553.95
	360	-289.846	7264.68
	362	8.19281	8549.03
	364	-205.533	8316.26
	366	-570.729	10240.1
	368	1297.41	10442.9
	370	-949.16	8518.93
	372	569.957	5838.84
	374	590.546	6993.34
	376	940.056	8814.91
	378	-290.827	8535.87
	380	435.644	9943.5
	382	-18.2778	6532.96
	384	251.82	6583.76
	386	-1806.02	9314.53
	388	-730.043	5077.56
	390	1176.82	9571.99
	392	1413.59	10058.5
	394	1001.82	5193.1
	396	351.82	8220.79
	398	-443.768	9729.93
	400	-446.709	12787.6
	402	276.82	7148.53
	404	42.0164	7456.91
	406	-687.886	10470.3
	408	183.193	8642.14
	410	-718.278	8512.97
	412	-858.964	246.796
	414	-231.023	-537.672
	416	418.977	730.225
	418	761.624	-657.709
	420	-76.1209	226.867
	422	940.546	-244.462
	424	460.154	680.882
	426	-361.905	27.3791
	428	-281.023	-275.06
	430	-1286.41	785.659
	432	834.173	706.006
	434	-140.827	502.935
	436	2203.29	-871.05
	438	-1310.43	230.578
	440	55.7418	-304.474
	442	694.467	-686.261
	444	179.761	196.95
	446	-446.709	-121.692
	448	-1452.1	101.281
	450	160.154	1383.52
	452	-1119.75	200.806
	454	-526.121	-524.814
	456	-1198.67	575.568
	458	-170.729	-347.547
	460	50.8398	-849.989
	462	-841.807	522.274
	464	151.82	-128.758
	466	-784.454	125.972
	468	-642.788	198.406
	470	-1758.96	43.9233
	472	874.859	-107.986
	474	-556.513	-24.7508
	476	-656.513	840.671
	478	-873.18	-328.53
	480	-279.552	202.713
	482	-1016.32	222.244
	484	-395.239	1342.49
	486	1809.66	-439.508
	488	-558.474	-930.408
	490	-682.984	-977.364
	492	-237.395	-12.4297
	494	1723.39	-548.214
	496	-610.925	2162.39
	498	-1035.43	-317.224
	500	-1408.96	-106.131

## Sheet: Figure 2g
Figure 2g	lifetime of co-localized MutS-MutL (s)
	10
	10
	10
	10
	10
	10
	10
	10
	10
	10
	11
	12
	12
	12
	12
	12
	12
	12
	12
	12
	12
	12
	12
	12
	12
	14
	14
	14
	14
	14
	14
	14
	14
	14
	14
	14
	16
	16
	16
	16
	16
	16
	16
	16
	16
	16
	16
	16
	16
	16
	16
	17
	18
	18
	18
	18
	18
	18
	18
	18
	18
	20
	20
	20
	20
	20
	22
	22
	22
	22
	22
	24
	24
	24
	25
	26
	26
	26
	26
	26
	26
	28
	28
	30
	30
	32
	32
	32
	34
	34
	34
	34
	34
	36
	36
	38
	40
	40
	42
	42
	42
	44
	44
	44
	48
	50
	50
	54
	58
	62
	64
	74
	78
	86
	88
	90
	94
	98
	98
	102
	106
	110
	112
	120
	140
	142
	148
	168
	172
	184
	200

[truncated: 26 more sheets: Figure 2h, Figure 3b, Figure 3d, Figure 4a, Figure 4b, Figure 4d, Figure 5b, Figure 5c, Figure 6a, Figure 6c, Figure 6e, Figure 6f, Figure 7a, Figure 7c, Figure 7e, Supplementary Fig 2c, Supplementary Fig 2d, Supplementary Fig 2f, Supplementary Fig 4a, Supplementary Fig 5b …]
